# Supplementary material for: Monthly variations in aneurysmal subarachnoid hemorrhage incidence and mortality: Correlation with weather and pollution
Source: PLoS One. 2017 Oct 26;12(10):e0186973. doi: 10.1371/journal.pone.0186973 (PMC5658131; doi:10.1371/journal.pone.0186973)
Supplement: S1 Data — (XLSX) [file pone.0186973.s001.xlsx]

## Sheet: Admission
The number of SAH admission
Admission	January						Admission	February						Admission	March
year	All patients	male	female	< 65 y	≧ 65 y		year	All patients	male	female	< 65 y	≧ 65 y		year	All patients	male	female	< 65 y	≧ 65 y
2011	504	180	324	390	114		2011	428	156	272	324	104		2011	543	208	335	407	136
2012	503	154	349	375	128		2012	439	157	282	322	117		2012	451	169	282	320	131
2013	460	180	280	339	121		2013	417	148	269	307	110		2013	468	186	282	338	130
2014	487	179	308	345	142		2014	451	160	291	321	130		2014	498	184	314	358	140
2015	475	170	305	343	132		2015	407	144	263	303	104		2015	500	189	311	350	150
Admission	April						Admission	May						Admission	June
year	All patients	male	female	< 65 y	≧ 65 y		year	All patients	male	female	< 65 y	≧ 65 y		year	All patients	male	female	< 65 y	≧ 65 y
2011	457	181	276	331	126		2011	447	156	291	336	111		2011	426	150	276	323	103
2012	439	158	281	325	114		2012	451	174	277	345	106		2012	421	162	259	306	115
2013	466	161	305	321	145		2013	442	179	263	309	133		2013	414	163	251	308	106
2014	453	170	283	313	140		2014	439	158	281	287	152		2014	398	132	266	287	111
2015	440	148	292	310	130		2015	455	162	293	319	136		2015	433	148	285	305	128
Admission	July						Admission	August						Admission	September
year	All patients	male	female	< 65 y	≧ 65 y		year	All patients	male	female	< 65 y	≧ 65 y		year	All patients	male	female	< 65 y	≧ 65 y
2011	426	159	267	326	100		2011	432	156	276	325	107		2011	416	163	253	311	105
2012	389	139	250	293	96		2012	375	129	246	274	101		2012	425	137	288	312	113
2013	408	156	252	301	107		2013	382	108	274	276	106		2013	398	141	257	282	116
2014	389	121	268	280	109		2014	439	170	269	306	133		2014	403	130	273	263	140
2015	426	160	266	300	126		2015	391	135	256	281	110		2015	404	124	280	277	127
Admission	October						Admission	November						Admission	December
year	All patients	male	female	< 65 y	≧ 65 y		year	All patients	male	female	< 65 y	≧ 65 y		year	All patients	male	female	< 65 y	≧ 65 y
2011	479	173	306	352	127		2011	488	176	312	354	134		2011	425	142	283	300	125
2012	459	163	296	335	124		2012	455	162	293	336	119		2012	448	157	291	318	130
2013	500	179	321	350	150		2013	496	177	319	352	144		2013	456	153	303	300	156
2014	477	170	307	335	142		2014	480	153	327	324	156		2014	460	160	300	328	132
2015	450	156	294	323	127		2015	461	166	295	328	133		2015	473	155	318	343	130

## Sheet: Mortality
SAH Mortality
Mortality n (%)	January						Mortality n (%)	February						Mortality n (%)	March
year	All patients	male	female	< 65 y	≧ 65 y		year	All patients	male	female	< 65 y	≧ 65 y		year	All patients	male	female	< 65 y	≧ 65 y
2011	42 (8.3)	12 (6.7)	30 (9.3)	31 (7.9)	11 (9.6)		2011	30 (7.0)	10 (6.4)	20 (7.4)	21 (6.5)	9 (8.7)		2011	50 (9.2)	17 (8.2)	33 (9.9)	32 (7.9)	18 (13.2)
2012	49 (9.7)	14 (9.1)	35 (10.0)	32 (8.5)	17 (13.3)		2012	43 (9.8)	21 (13.4)	22 (7.8)	30 (9.3)	13 (11.1)		2012	46 (10.2)	12 (7.1)	34 (12.1)	22 (6.9)	24 (18.3)
2013	34 (7.4)	15 (8.3)	19 (6.8)	24 (7.1)	10 (8.3)		2013	32 (7.7)	16 (10.8)	16 (5.9)	27 (8.8)	5 (4.5)		2013	56 (12.0)	25 (13.4)	31 (11.0)	47 (13.9)	9 (6.9)
2014	46 (9.4)	15 (8.4)	31 (10.1)	29 (8.4)	17 (12.0)		2014	45 (10.0)	13 (8.1)	32 (11.0)	28 (8.7)	17 (13.1)		2014	47 (9.4)	16 (8.7)	31 (9.9)	32 (8.9)	15 (10.7)
Mortality n (%)	April						Mortality n (%)	May						Mortality n (%)	June
year	All patients	male	female	< 65 y	≧ 65 y		year	All patients	male	female	< 65 y	≧ 65 y		year	All patients	male	female	< 65 y	≧ 65 y
2011	49 (10.7)	21 (11.6)	28 (10.1)	31 (9.4)	18 (14.3)		2011	37 (8.3)	19 (12.2)	18 (6.2)	27 (8.0)	10 (9.0)		2011	41 (9.6)	13 (8.7)	28 (10.1)	27 (8.4)	14 (13.6)
2012	47 (10.7)	18 (11.4)	29 (10.3)	35 (10.8)	12 (10.5)		2012	37 (8.2)	18 (10.3)	19 (6.9)	24 (7.0)	13 (12.3)		2012	38 (9.0)	14 (8.6)	24 (9.3)	26 (8.5)	12 (10.4)
2013	49 (10.5)	20 (12.4)	29 (9.5)	28 (8.7)	21 (14.5)		2013	42 (9.5)	12 (6.7)	30 (11.4)	29 (9.4)	13 (9.8)		2013	41 (9.9)	15 (9.2)	26 (10.4)	24 (7.8)	17 (16.0)
2014	33 (7.3)	12 (7.1)	21 (7.4)	24 (7.7)	9 (6.4)		2014	38 (8.7)	15 (9.5)	23 (8.2)	27 (9.4)	11 (7.2)		2014	44 (11.1)	14 (10.6)	30 (11.3)	21 (7.3)	23 (20.7)
Mortality n (%)	July						Mortality n (%)	August						Mortality n (%)	September
year	All patients	male	female	< 65 y	≧ 65 y		year	All patients	male	female	< 65 y	≧ 65 y		year	All patients	male	female	< 65 y	≧ 65 y
2011	34 (8.0)	12 (7.5)	22 (8.2)	23 (7.1)	11 (11.0)		2011	37 (8.6)	15 (9.6)	22 (8.0)	25 (7.7)	12 (11.2)		2011	47 (11.3)	18 (11.0)	29 (11.5)	27 (8.7)	20 (19.0)
2012	26 (6.7)	11 (7.9)	15 (6.0)	17 (5.8)	9 (9.4)		2012	31 (8.3)	11 (8.5)	20 (8.1)	20 (7.3)	11 (10.9)		2012	47 (11.1)	19 (13.9)	28 (9.7)	29 (9.3)	18 (15.9)
2013	50 (12.3)	19 (12.2)	31 (12.3)	33 (11.0)	17 (15.9)		2013	36 (9.4)	6 (5.6)	30 (10.9)	26 (9.4)	10 (9.4)		2013	37 (9.3)	13 (9.2)	24 (9.3)	27 (9.6)	10 (8.6)
2014	36 (9.3)	15 (12.4)	21 (7.8)	25 (8.9)	11 (10.1)		2014	40 (9.1)	15 (8.8)	25 (9.3)	25 (8.2)	15 (11.3)		2014	32 (7.9)	11 (8.5)	21 (7.7)	16 (6.1)	16 (11.4)
Mortality n (%)	October						Mortality n (%)	November						Mortality n (%)	December
year	All patients	male	female	< 65 y	≧ 65 y		year	All patients	male	female	< 65 y	≧ 65 y		year	All patients	male	female	< 65 y	≧ 65 y
2011	41 (8.6)	17 (9.8)	24 (7.8)	22 (6.3)	19 (15.0)		2011	42 (8.6)	16 (9.1)	26 (8.3)	23 (6.5)	19 (14.2)		2011	37 (8.7)	13 (9.2)	24 (8.5)	22 (7.3)	15 (12.0)
2012	52 (11.3)	20 (12.3)	32 (10.8)	34 (10.1)	18 (14.5)		2012	34 (7.5)	12 (7.4)	22 (7.5)	19 (5.7)	15 (12.6)		2012	26 (5.8)	8 (5.1)	18 (6.2)	12 (3.8)	14 (10.8)
2013	44 (8.8)	12 (6.7)	32 (10.0)	24 (6.9)	20 (13.3)		2013	36 (7.3)	17 (9.6)	19 (6.0)	18 (5.1)	18 (12.5)		2013	29 (6.4)	13 (8.5)	16 (5.3)	15 (5.0)	14 (9.0)
2014	38 (8.0)	15 (8.8)	23 (7.5)	23 (6.9)	15 (10.6)		2014	46 (9.6)	14 (9.2)	32 (9.8)	21 (6.5)	25 (16.0)		2014	32 (7.0)	17 (10.6)	15 (5.0)	24 (7.3)	8 (6.1)
