# Supplementary material for: Monthly variations in aneurysmal subarachnoid hemorrhage incidence and mortality: Correlation with weather and pollution
Source: PLoS One. 2017 Oct 26;12(10):e0186973. doi: 10.1371/journal.pone.0186973 (PMC5658131; doi:10.1371/journal.pone.0186973)
Supplement: S2 Data — (XLSX) [file pone.0186973.s002.xlsx]

## Sheet: Meteorological factors
Summer (June, July, and August)
Temperature (°C)							Diurnal temperature range (°C)							Insolation (hour)
Year	2011	2012	2013	2014	Average		Year	2011	2012	2013	2014	Average		Year	2011	2012	2013	2014	Average
Seoul	24.13	25.53	25.87	24.8	25.08		Seoul	6.9	7.77	6.63	7.57	7.22		Seoul	115.07	178.23	180.97	169.43	160.93
Busan	24.07	24.87	25.33	23.47	24.44		Busan	5.6	5.53	6	5.5	5.66		Busan	141.17	206.5	227.9	157.6	183.29
Incheon	22.97	24.7	24.4	23.7	23.94		Incheon	5.6	6.53	5.47	5.93	5.88		Incheon	134.23	194.93	198.5	197.77	181.36
Daegu	25.77	26.2	27.33	25.03	26.08		Daegu	8.37	8.47	8.97	8.3	8.53		Daegu	135.23	194.2	220.5	158.97	177.23
Gwangju	25.23	25.8	26.47	24.17	25.42		Gwangju	7.8	8.3	8.07	7.9	8.02		Gwangju	120.03	175.87	202.97	164.2	165.77
Daejeon	24.73	25.73	26.17	24.33	25.24		Daejeon	7.2	8.03	7.67	7.63	7.63		Daejeon	129.73	206.3	209.3	170.13	178.86
Ulsan	24.17	24.7	26.27	23.97	24.78		Ulsan	8.1	7.3	8.43	7.07	7.73		Ulsan	150.37	161.6	167.53	119.37	149.72
Gyeonggi	24.17	25.47	25.47	24.4	24.88		Gyeonggi	7.63	8.23	8	8.37	8.06		Gyeonggi	129.83	172.03	168.7	168.1	159.67
Gangwon	22.67	22.8	24.43	22.43	23.08		Gangwon	7.03	7.03	7.67	7.07	7.2		Gangwon	143.23	147.23	192.1	163.4	161.49
Chungbuk	25.3	25.8	26.6	24.97	25.67		Chungbuk	7.93	8.47	8.23	8.33	8.24		Chungbuk	125.07	147.9	198.47	164.93	159.09
Chungnam	22.97	24.53	24.63	23.33	23.87		Chungnam	6.73	8.33	7.8	8.03	7.72		Chungnam	120.27	202.53	197.23	169.63	172.42
Jeonbuk	25.27	26.03	26.73	24.43	25.62		Jeonbuk	8.63	9.37	9.1	8.93	9.01		Jeonbuk	118.53	142.37	195.3	150	151.55
Jeonnam	23.63	24.67	25.4	23.43	24.28		Jeonnam	6.07	6.47	6.43	5.4	6.09		Jeonnam	133.47	179.03	202.37	146.43	165.33
Gyeongbuk	24.4	25.07	25.8	23.43	24.67		Gyeongbuk	8.93	9.2	9.47	9.47	9.27		Gyeongbuk	141.27	163.2	209.07	176	172.39
Gyeongnam	24.4	25.1	25.8	23.93	24.81		Gyeongnam	6.17	6.57	7.2	6.97	6.73		Gyeongnam	127.7	158.83	225.3	149.7	165.38
Jeju	25	25.57	26.5	24	25.27		Jeju	5.3	4.7	5.8	4.5	5.08		Jeju	161.17	166.6	207.43	120.8	164
Winter (December, January, and February)
Temperature (°C)							Diurnal temperature range (°C)							Insolation (hour)
Year	2011	2012	2013	2014	Average		Year	2011	2012	2013	2014	Average		Year	2011	2012	2013	2014	Average
Seoul	-2.3	-2.97	-1.6	-0.57	-1.86		Seoul	7.5	7.83	7.2	8.33	7.72		Seoul	193.57	203	179.77	181.3	189.41
Busan	3.27	2.83	4.07	4.77	3.74		Busan	8.67	8.03	8.53	8.13	8.34		Busan	211.07	192.33	214.03	209.57	206.75
Incheon	-1.27	-2.27	-1.3	-0.33	-1.29		Incheon	6.87	7.37	6.47	6.77	6.87		Incheon	191.03	196.37	181.73	187.93	189.27
Daegu	1.33	0.53	2	2.83	1.67		Daegu	9.07	8.27	9.07	9.13	8.89		Daegu	192.53	196.1	205.97	194.93	197.38
Gwangju	0.63	0.4	1.63	2.5	1.29		Gwangju	8.83	8.4	8.67	9.37	8.82		Gwangju	178.6	175.5	175.57	170.77	175.11
Daejeon	-1.17	-1.83	-0.43	0.43	-0.75		Daejeon	9.73	9.3	9.47	10.07	9.64		Daejeon	171.47	171.87	173.27	168.77	171.35
Ulsan	1.87	1.47	2.87	3.77	2.5		Ulsan	9.3	8.9	10.2	9.2	9.4		Ulsan	200.33	180.77	204.17	192.9	194.54
Gyeonggi	-2.37	-2.83	-1.47	-0.2	-1.72		Gyeonggi	9.67	9.57	9.23	9.53	9.5		Gyeonggi	192.43	191.1	168.07	175.63	181.81
Gangwon	-0.5	-0.73	0.57	0.7	0.01		Gangwon	8.73	8.83	9.07	8.57	8.8		Gangwon	199	208.3	205.3	179.83	198.11
Chungbuk	-1.37	-2.1	-0.53	0.6	-0.85		Chungbuk	9.13	8.6	8.5	8.93	8.79		Chungbuk	167.6	169.03	161.57	160.93	164.78
Chungnam	-1.23	-2.37	-1.07	-0.23	-1.23		Chungnam	9.6	9.13	9.43	9.73	9.47		Chungnam	164.83	165.3	160.63	160.57	162.83
Jeonbuk	-0.57	-0.7	0.73	1.63	0.27		Jeonbuk	9.87	9.27	9.43	10.13	9.68		Jeonbuk	155.53	149.93	154.37	157.93	154.44
Jeonnam	0.97	0.67	2.1	2.73	1.62		Jeonnam	7.2	6.9	7.23	7.87	7.3		Jeonnam	156.33	135	154.23	160.2	151.44
Gyeongbuk	-1.5	-2.03	-0.87	-0.37	-1.19		Gyeongbuk	11.93	10.93	11.33	11.63	11.46		Gyeongbuk	200.3	185.2	193.43	193.43	193.09
Gyeongnam	2.57	2	3.2	4.1	2.97		Gyeongnam	8.3	7.6	8.37	8.5	8.19		Gyeongnam	205.07	183.9	208.6	206.93	201.13
Jeju	5.47	5.6	6.63	7.2	6.23		Jeju	4.5	4.77	5.43	5.5	5.05		Jeju	64.23	56.5	94.17	101.7	79.15

## Sheet: Pollutant
Summer (June, July, and August)
PM10 (μg/m3)							NO2 (ppb)							SO2 (ppb)
Year	2011	2012	2013	2014	Average		Year	2011	2012	2013	2014	Average		Year	2011	2012	2013	2014	Average
Seoul	33	30	36.33	35	33.58		Seoul	26.67	22	25.33	24.33	24.58		Seoul	4.33	4	4.33	4.67	4.33
Busan	42.67	37.33	47	46	43.25		Busan	17	16.33	19	16.67	17.25		Busan	6.67	6.33	7.67	6.67	6.84
Incheon	40.67	34.33	42.33	39.33	39.17		Incheon	24.67	11.67	20.33	20.33	19.25		Incheon	6.33	5.67	6	5.67	5.92
Daegu	37.67	32.67	38.33	35.67	36.09		Daegu	17.33	11.67	14.33	15	14.58		Daegu	3.67	3.33	3	2.33	3.08
Gwangju	33.33	27	35.67	32.67	32.17		Gwangju	11.67	11.67	12.67	12.67	12.17		Gwangju	2.67	3	4	3	3.17
Daejeon	32	27.67	32	31	30.67		Daejeon	14	13.67	12.33	12.33	13.08		Daejeon	2.33	1.67	2	2.33	2.08
Ulsan	44	41.67	47.33	41.67	43.67		Ulsan	19.33	18.67	21.67	19.67	19.84		Ulsan	9.33	9	11.67	8.33	9.58
Gyeonggi	41.67	36.67	46	43	41.84		Gyeonggi	22.33	19.67	21.67	20.67	21.09		Gyeonggi	4.33	4	4.33	4.33	4.25
Gangwon	31.33	33.33	38.67	38.33	35.42		Gangwon	13	11	12	14	12.5		Gangwon	1.33	2	2	2	1.83
Chungbuk	35.33	33.33	38.67	37.33	36.17		Chungbuk	14.67	14.33	15.33	15.33	14.92		Chungbuk	2.33	2	3	2	2.33
Chungnam	31.33	28.67	34	33.67	31.92		Chungnam	10.67	14.67	12.33	11.33	12.25		Chungnam	3.33	3.67	3.33	3.33	3.42
Jeonbuk	39	32	38.67	38.33	37		Jeonbuk	10.67	10	10	10	10.17		Jeonbuk	3.67	3.33	3.67	3.67	3.59
Jeonnam	36.33	28.67	34.33	32.67	33		Jeonnam	13.33	14	11	12	12.58		Jeonnam	6.33	5.33	5.67	5	5.58
Gyeongbuk	36.67	35	42.67	40.33	38.67		Gyeongbuk	11.67	12	12.67	12.33	12.17		Gyeongbuk	4.33	4.33	4.33	5	4.5
Gyeongnam	38	34.33	41.67	39	38.25		Gyeongnam	13.33	12.67	14.67	14.33	13.75		Gyeongnam	4.67	4.33	4.67	3.67	4.34
Jeju	32.33	19.67	30.67	39.67	30.59		Jeju	8.33	6.67	8	5.67	7.17		Jeju	2.33	2.67	3	2.33	2.58
Winter (December, January, and February)
PM10 (μg/m3)							NO2 (ppb)							SO2 (ppb)
Year	2011	2012	2013	2014	Average		Year	2011	2012	2013	2014	Average		Year	2011	2012	2013	2014	Average
Seoul	55	50.33	54.67	52.67	53.17		Seoul	39	36.33	42	38.33	38.92		Seoul	6.67	7.33	7	6.33	6.83
Busan	45.33	42.33	50	48	46.42		Busan	22	22.33	24.67	21.67	22.67		Busan	6.67	6.67	7.33	6.67	6.84
Incheon	58.67	55	56	53.67	55.84		Incheon	33.67	27.67	33.33	33	31.92		Incheon	9.33	9.33	9	8.33	9
Daegu	49.67	47.67	54.33	51.33	50.75		Daegu	29.33	27	32	31	29.83		Daegu	6.33	6.33	7	6	6.42
Gwangju	43	38.67	44.67	44.33	42.67		Gwangju	25.67	23.33	26	24.33	24.83		Gwangju	4.67	5	5.33	5	5
Daejeon	48.33	44.67	50.33	50	48.33		Daejeon	27.67	25.67	30	27	27.59		Daejeon	6.33	6.33	6.33	6.67	6.42
Ulsan	46.33	43	48.33	46	45.92		Ulsan	25	24.33	27	25	25.33		Ulsan	6.33	6.33	7	7	6.67
Gyeonggi	64.67	58.33	63.33	62	62.08		Gyeonggi	37.33	34.67	27	35	33.5		Gyeonggi	7	7.33	7	7	7.08
Gangwon	59.67	57	64.33	59	60		Gangwon	25.33	23.33	25.33	24	24.5		Gangwon	7.33	8.33	8.67	8.33	8.17
Chungbuk	70.67	63.67	70.67	63	67		Chungbuk	32	29.67	32.33	31	31.25		Chungbuk	7.33	8	7.33	5.67	7.08
Chungnam	44	45	47	47	45.75		Chungnam	20.33	23.33	22	22.33	22		Chungnam	5.33	7	5.33	5.67	5.83
Jeonbuk	54.67	55.33	61	59	57.5		Jeonbuk	20.33	21.33	22	20.33	21		Jeonbuk	5	6	6	5.67	5.67
Jeonnam	41	36.67	40.67	41.33	39.92		Jeonnam	19.67	18.33	18	18.33	18.58		Jeonnam	6.67	7	7.67	6.33	6.92
Gyeongbuk	51.33	51	57.67	54.33	53.58		Gyeongbuk	20	18.67	21	21.67	20.34		Gyeongbuk	6.33	7.33	7.33	7	7
Gyeongnam	46	43.33	53	52.67	48.75		Gyeongnam	22	21.33	25	24.33	23.17		Gyeongnam	5	5.33	6.33	5.67	5.58
Jeju	40.67	36.67	40.33	49.33	41.75		Jeju	9.67	11.67	13.67	13	12		Jeju	2.67	3	3.33	2.67	2.92
